# Supplementary material for: Metabolic Biomarkers of Liver Failure in Cell Models and Patient Sera: Toward Liver Damage Evaluation In Vitro
Source: Int J Mol Sci. 2024 Dec 23;25(24):13739. doi: 10.3390/ijms252413739 (PMC11677895; doi:10.3390/ijms252413739)
Supplement: Supplementary file 1 [file ijms-25-13739-s001.zip]

Archive with 1 entries (1 files):
- ijms-3318503-supplementary.pdf
